# Supplementary material for: Characteristics of non-conveyed patients in emergency medical services (EMS): a one-year prospective descriptive and comparative study in a region of Sweden
Source: BMC Emerg Med. 2020 Aug 10;20:61. doi: 10.1186/s12873-020-00353-8 (PMC7418316; doi:10.1186/s12873-020-00353-8)
Supplement: Supplementary file 2 — Additional file 2. Normal vital signs. [file 12873_2020_353_MOESM2_ESM.xls]

## Sheet: Blad1
	Cognition (RLS)	1
	Years/months	≥0
	Respiratory rate (breaths/min)	30 - 65	30 - 55	25 - 50
	Months	0-2	3-5	6-12
	Respiratory rate (breaths/min)	25 - 40	20 - 35	18 - 28	15 - 24	12 - 20	8 - 25
	Years	1	2	3-5	6-12	13-17	≥18
	Blood oxygen saturation (SpO2)	>95
	Years/months	≥0
	Blood pressure (systolic, mmHg)	90 - 199
	Years/months	≥0
	Blood pressure (diastolic, mmHg)	50 - 120
	Years/months	≥0
	Pulse (BPM)	100 - 180	100 - 160	90 - 150
	Months	0-2	3-5	6-12
	Pulse (BPM)	90 - 140	85 - 135	80 - 125	65 - 110	55 - 110	50 - 110
	Years	1	2	3-5	6-12	13-17	≥18
	Temp (degrees celcius)	36 - 38 °C	36 - 39 °C	35 - 41 °C
	Months	0-2	3-5	6-12
	Temp (degrees celcius)	35 - 41 °C	35 - 41 °C	35 - 41 °C	35 - 41 °C	35 - 41 °C	35 - 38.5
	Years	1	2	3-5	6-12	13-17	≥18
